# Supplementary material for: Eco-evolutionary experience and behavioral innovation in interactions with non-native species
Source: iScience. 2024 Mar 8;27(4):109462. doi: 10.1016/j.isci.2024.109462 (PMC10973602; doi:10.1016/j.isci.2024.109462)
Supplement: Document S2. Article plus supplemental information [file mmc2.csv]

citation	class	genus	species	interactingGenus	interactingSpecies	trend	newGuild	newGuildMSN	newGuildAAM	newTrait	newTraitMSN	newTraitAAM	newFunctionalTrait	newFunctionalTraitMSN	newFunctionalTraitAAM	typeOfInteraction	ends	endsGroup	means	behaviourMeasured_data	rateChange	rateChangeMSN	rateChangeAAM	objectChange	objectChangeMSN	objectChangeAAM	objectInvaderMSN	objectInvaderAAM	techniqueChange	techniqueChangeMSN	techniqueChangeAAM	quoteBehaviour
Alarcón, P. A., Macchi, P. J., Trejo, A., & Alonso, M. F. (2012). Diet of the Neotropical Cormorant (Phalacrocorax brasilianus) in a Patagonian freshwater environment invaded by exotic fish. Waterbirds, 35(1), 149-154.	birds	Phalacrocorax	brasilianus	Oncorhynchus	mykiss	NA	n	n	n	n	n	n	n	n	n	prey	Feeding	Feeding	newFood	percentageOfInvasivePreyInDiet	n	n	n	y	y	y	y	y	n	n	n	Among fish, the most common species were exotic salmonids, representing 84% by numerical frequency. Morphometric comparisons enabled differentiation of sagitta otoliths from Oncorhynchus mykiss and Salmo trutta and permitted determination of similar contributions of these species to the diet.
Alarcón, P. A., Macchi, P. J., Trejo, A., & Alonso, M. F. (2012). Diet of the Neotropical Cormorant (Phalacrocorax brasilianus) in a Patagonian freshwater environment invaded by exotic fish. Waterbirds, 35(1), 149-154.	birds	Phalacrocorax	brasilianus	Salmo	trutta	NA	n	n	n	n	n	n	n	n	n	prey	Feeding	Feeding	newFood	percentageOfInvasivePreyInDiet	n	n	n	y	y	y	y	y	n	n	n	Among fish, the most common species were exotic salmonids, representing 84% by numerical frequency. Morphometric comparisons enabled differentiation of sagitta otoliths from Oncorhynchus mykiss and Salmo trutta and permitted determination of similar contributions of these species to the diet.
Anson, J. R., & Dickman, C. R. (2013). Behavioral responses of native prey to disparate predators: naiveté and predator recognition. Oecologia, 171(2), 367-377.	mammals	Pseudocheirus	peregrinus	Vulpes	vulpes	0	n	n	n	y	n	y	y	n	y	predator	Defense	Defense	communication	vocalSigns	n	n	n	y	n	y	x	y	n	n	n	We predicted that ringtails would display stronger anti-predator behaviors to cues of the invasive European red fox (Vulpes vulpes) in areas where fox impacts had been greatest, and to cues of the native lace monitor (Varanus varius) in areas of sympatry compared with allopatry. We found that ringtails fled quickly and were more alert when exposed to the fecal odors of both predators
Anson, J. R., & Dickman, C. R. (2013). Behavioral responses of native prey to disparate predators: naiveté and predator recognition. Oecologia, 171(2), 367-377.	mammals	Pseudocheirus	peregrinus	Vulpes	vulpes	0	n	n	n	y	n	y	y	n	y	predator	Defense	Defense	movementIntensity	fleeing	n	n	n	y	n	y	x	y	n	n	n	We predicted that ringtails would display stronger anti-predator behaviors to cues of the invasive European red fox (Vulpes vulpes) in areas where fox impacts had been greatest, and to cues of the native lace monitor (Varanus varius) in areas of sympatry compared with allopatry. We found that ringtails fled quickly and were more alert when exposed to the fecal odors of both predators
Barber, N. A., Marquis, R. J., & Tori, W. P. (2008). Invasive prey impacts the abundance and distribution of native predators. Ecology, 89(10), 2678-2683.	birds	Coccyzus	americanus	Lymantria	dispar	NA	n	n	n	n	n	n	n	n	n	prey	Feeding	Feeding	newFood	numberOfIndividualsInPlot	y	y	y	n	n	n	x	x	n	n	n	Abundances of both Black-billed and Yellow-billed Cuckoos were significantly above average during outbreaks, but populations were average or below average in preceding and subsequent years, suggesting that cuckoos are immigrating to defoliations during outbreak years.
Barber, N. A., Marquis, R. J., & Tori, W. P. (2008). Invasive prey impacts the abundance and distribution of native predators. Ecology, 89(10), 2678-2683.	birds	Coccyzus	erythropthalmus	Lymantria	dispar	NA	n	n	n	n	n	n	n	n	n	prey	Feeding	Feeding	newFood	numberOfIndividualsInPlot	y	y	y	n	n	n	x	x	n	n	n	Abundances of both Black-billed and Yellow-billed Cuckoos were significantly above average during outbreaks, but populations were average or below average in preceding and subsequent years, suggesting that cuckoos are immigrating to defoliations during outbreak years.
Bleach, I.T., Beckmann, C., Both, C. et al. Behav Ecol Sociobiol (2015). Noisy neighbours at the frog pond: effects of invasive cane toads on the calling behaviour of native Australian frogs 69: 675. https://doi.org/10.1007/s00265-015-1879-z	amphibians	Limnodynastes	convexiusculus	Rhinella	marina	0	n	n	n	y	y	y	y	y	y	otherDisturbance	Mating	Other	communication	callingRate	y	y	y	n	n	n	x	x	n	n	n	Male L. convexiusculus adjusted their calling rate and the variance in inter-call interval in response to a variety of sounds, including the calls of cane toads
Bleach, I.T., Beckmann, C., Both, C. et al. Behav Ecol Sociobiol (2015). Noisy neighbours at the frog pond: effects of invasive cane toads on the calling behaviour of native Australian frogs 69: 675. https://doi.org/10.1007/s00265-015-1879-z	amphibians	Limnodynastes	convexiusculus	Rhinella	marina	0	n	n	n	y	y	y	y	y	y	otherDisturbance	Mating	Other	communication	varianceInIntercallIntervalls	y	y	y	n	n	n	x	x	n	n	n	Male L. convexiusculus adjusted their calling rate and the variance in inter-call interval in response to a variety of sounds, including the calls of cane toads
Both, C., & Grant, T. (2012). Biological invasions and the acoustic niche: the effect of bullfrog calls on the acoustic signals of white-banded tree frogs. Biology letters, 8(5), 714-716.	amphibians	Hypsiboas	albomarginatus	Lithobates	catesbeianus	NA	n	n	n	y	y	n	y	y	n	indirect	Mating	Other	communication	callDuration	y	y	y	n	n	n	x	x	n	n	n	We simulated an invasion of the acoustic niche by exposing calling native male white-banded tree frogs (Hypsiboas albomarginatus) to recorded invasive American bullfrog (Lithobates catesbeianus) calls. In response, tree frogs immediately shifted calls to significantly higher frequencies. In the post-stimulus period, they continued to use higher frequencies while also decreasing signal duration.
Both, C., & Grant, T. (2012). Biological invasions and the acoustic niche: the effect of bullfrog calls on the acoustic signals of white-banded tree frogs. Biology letters, 8(5), 714-716.	amphibians	Hypsiboas	albomarginatus	Lithobates	catesbeianus	NA	n	n	n	y	y	n	y	y	n	indirect	Mating	Other	communication	callFrequency	y	y	y	n	n	n	x	x	n	n	n	We simulated an invasion of the acoustic niche by exposing calling native male white-banded tree frogs (Hypsiboas albomarginatus) to recorded invasive American bullfrog (Lithobates catesbeianus) calls. In response, tree frogs immediately shifted calls to significantly higher frequencies. In the post-stimulus period, they continued to use higher frequencies while also decreasing signal duration.
Brzeziński, M., Natorff, M., Zalewski, A., & Żmihorski, M. (2012). Numerical and behavioral responses of waterfowl to the invasive American mink: A conservation paradox. Biological Conservation, 147(1), 68-78.	birds	Fulica	atra	Neovison	vison	-1	n	n	y	y	y	y	y	y	y	predator	Defense	Defense	displacement	percentageOfNestsInHumanSettlements	y	y	y	n	n	n	x	x	n	n	n	We observed two behavioral responses of coots and grebes to the increased impact of American mink: (1) a high proportion of colonial breeding, and (2) the selection of habitats with lower mink predation pressure, i.e. close to built-up areas.
Brzeziński, M., Natorff, M., Zalewski, A., & Żmihorski, M. (2012). Numerical and behavioral responses of waterfowl to the invasive American mink: A conservation paradox. Biological Conservation, 147(1), 68-78.	birds	Fulica	atra	Neovison	vison	-1	n	n	y	y	y	y	y	y	y	predator	Defense	Defense	gregariousness	proportionOfColoniallyBreedingPairs	y	y	y	n	n	n	x	x	n	n	n	We observed two behavioral responses of coots and grebes to the increased impact of American mink: (1) a high proportion of colonial breeding, and (2) the selection of habitats with lower mink predation pressure, i.e. close to built-up areas.
Brzeziński, M., Natorff, M., Zalewski, A., & Żmihorski, M. (2012). Numerical and behavioral responses of waterfowl to the invasive American mink: A conservation paradox. Biological Conservation, 147(1), 68-78.	birds	Podiceps	cristatus	Neovison	vison	-1	n	n	y	y	y	y	y	y	y	predator	Defense	Defense	displacement	percentageOfNestsInHumanSettlements	y	y	y	n	n	n	x	x	n	n	n	We observed two behavioral responses of coots and grebes to the increased impact of American mink: (1) a high proportion of colonial breeding, and (2) the selection of habitats with lower mink predation pressure, i.e. close to built-up areas.
Brzeziński, M., Natorff, M., Zalewski, A., & Żmihorski, M. (2012). Numerical and behavioral responses of waterfowl to the invasive American mink: A conservation paradox. Biological Conservation, 147(1), 68-78.	birds	Podiceps	cristatus	Neovison	vison	-1	n	n	y	y	y	y	y	y	y	predator	Defense	Defense	gregariousness	proportionOfColoniallyBreedingPairs	y	y	y	n	n	n	x	x	n	n	n	We observed two behavioral responses of coots and grebes to the increased impact of American mink: (1) a high proportion of colonial breeding, and (2) the selection of habitats with lower mink predation pressure, i.e. close to built-up areas.
Carrete, M., Serrano, D., Illera, J. C., López, G., Vögeli, M., Delgado, A., & Tella, J. (2009). Goats, birds, and emergent diseases: apparent and hidden effects of exotic species in an island environment. Ecological Applications, 19(4), 840-853.	birds	Calandrella	rufescens	maize		NA	y	y	y	y	y	y	n	y	y	prey	Feeding	Feeding	newFood	stableIsotopeAnalysis	n	n	n	y	y	y	n	y	n	n	n	Interestingly, the isotopic traces quantified in birds from Fuerteventura plot closer to those obtained from the grain collected on goat farms (Fig. 5a), suggesting that their diet is much more dependent on the food provided for goats (mainly maize seeds, a C4 plant).
Caut, S., Angulo, E., Díaz-Paniagua, C., & Gomez-Mestre, I. (2013). Plastic changes in tadpole trophic ecology revealed by stable isotope analysis. Oecologia, 173(1), 95-105.	amphibians	Bufo	calamita	Procambarus	clarkii	-1	y	y	y	n	n	n	n	n	n	unknown	Feeding	Feeding	feedingIntensity	intakeOfDietByStableIsotopeAnalysis	y	y	n	n	n	n	x	x	n	n	n	We detected a significant shift in trophic status of both amphibian species in the presence of non-native crayfish: the d15N values and macrophyte consumption of tadpoles increased, whereas their detritus consumption decreased.
Caut, S., Angulo, E., Díaz-Paniagua, C., & Gomez-Mestre, I. (2013). Plastic changes in tadpole trophic ecology revealed by stable isotope analysis. Oecologia, 173(1), 95-105.	amphibians	Pelobates	cultripes	Procambarus	clarkii	NA	y	y	y	n	n	n	n	n	n	unknown	Feeding	Feeding	feedingIntensity	intakeOfDietByStableIsotopeAnalysis	y	n	y	n	n	n	x	x	n	n	n	We detected a significant shift in trophic status of both amphibian species in the presence of non-native crayfish: the d15N values and macrophyte consumption of tadpoles increased, whereas their detritus consumption decreased.
Cava, J. A., Stewart, A. C., & Rosenfield, R. N. (2012). Introduced species dominate the diet of breeding urban Cooper's Hawks in British Columbia. The Wilson Journal of Ornithology, 124(4), 775-782.	birds	Accipiter	cooperii	Oryctolagus	cuniculus	1	n	n	n	n	n	n	n	n	n	prey	Feeding	Feeding	newFood	proportionOfSpeciesAsPrey	n	n	n	y	y	y	y	y	n	n	n	We used collection of prey remains, direct observations of hawks with prey, and video cameras at two nests to assess frequency of occurrence and biomass of prey species taken by breeding Cooper's Hawks (Accipiter cooperii) in Victoria, British Columbia, Canada during 1995–2010. The most prevalent avian prey species were House Sparrow (Passer domesticus), European Starling (Sturnus vulgaris), and …
Cava, J. A., Stewart, A. C., & Rosenfield, R. N. (2012). Introduced species dominate the diet of breeding urban Cooper's Hawks in British Columbia. The Wilson Journal of Ornithology, 124(4), 775-782.	birds	Accipiter	cooperii	Passer	domesticus	1	n	n	n	n	n	n	n	n	n	prey	Feeding	Feeding	newFood	proportionOfSpeciesAsPrey	n	n	n	y	y	y	y	y	n	n	n	We used collection of prey remains, direct observations of hawks with prey, and video cameras at two nests to assess frequency of occurrence and biomass of prey species taken by breeding Cooper's Hawks (Accipiter cooperii) in Victoria, British Columbia, Canada during 1995–2010. The most prevalent avian prey species were House Sparrow (Passer domesticus), European Starling (Sturnus vulgaris), and …
Cava, J. A., Stewart, A. C., & Rosenfield, R. N. (2012). Introduced species dominate the diet of breeding urban Cooper's Hawks in British Columbia. The Wilson Journal of Ornithology, 124(4), 775-782.	birds	Accipiter	cooperii	Rattus	norvegicus	1	n	n	n	n	n	n	n	n	n	prey	Feeding	Feeding	newFood	proportionOfSpeciesAsPrey	n	n	n	y	y	y	y	y	n	n	n	We used collection of prey remains, direct observations of hawks with prey, and video cameras at two nests to assess frequency of occurrence and biomass of prey species taken by breeding Cooper's Hawks (Accipiter cooperii) in Victoria, British Columbia, Canada during 1995–2010. The most prevalent avian prey species were House Sparrow (Passer domesticus), European Starling (Sturnus vulgaris), and …
Cava, J. A., Stewart, A. C., & Rosenfield, R. N. (2012). Introduced species dominate the diet of breeding urban Cooper's Hawks in British Columbia. The Wilson Journal of Ornithology, 124(4), 775-782.	birds	Accipiter	cooperii	Sturnus	vulgaris	1	n	n	n	n	n	n	n	n	n	prey	Feeding	Feeding	newFood	proportionOfSpeciesAsPrey	n	n	n	y	y	y	y	y	n	n	n	We used collection of prey remains, direct observations of hawks with prey, and video cameras at two nests to assess frequency of occurrence and biomass of prey species taken by breeding Cooper's Hawks (Accipiter cooperii) in Victoria, British Columbia, Canada during 1995–2010. The most prevalent avian prey species were House Sparrow (Passer domesticus), European Starling (Sturnus vulgaris), and …
Coleman, R. A., & Hockey, P. A. R. (2008). Effects of an alien invertebrate species and wave action on prey selection by African black oystercatchers (Haematopus moquini). Austral Ecology, 33(2), 232-240.	birds	Haematopus	moquini	Mytilus	galloprovincialis	1	n	n	n	n	n	y	n	n	n	prey	Feeding	Feeding	newFood	percentageOfMusselsConsumed	n	n	n	y	y	y	y	y	n	n	n	The African black oystercatcher (Haematopus moquini) is endemic to the southern African coastline, where it plays a significant role in ecosystem processes as a rocky-shore predator, especially of mussels and limpets. This understanding was based on studies of a rocky shore environment that has since been considerably modified following invasion of an alien mussel (Mytilus galloprovincialis). Ove…
Crane, A. L., & Mathis, A. (2013). Learning about danger by young hellbenders (Cryptobranchus alleganiensis): are antipredator strategies ontogenetically plastic?. Amphibia-Reptilia, 34(1), 119-124.	amphibians	Cryptobranchus	alleganiensis	Oncorhynchus/Salmo	mykiss/trutta	-1	n	n	n	y	y	y	y	y	y	predator	Defense	Defense	movementIntensity	latencyToMove	y	n	y	n	n	n	x	x	n	n	n	In this study, we successfully trained younger larval hellbenders (4 months old) to recognize trout. In this experiment hellbender larvae that were 14-17 weeks post-hatching learned to respond to trout cues with antipredator behaviour (increased latency to move or "freezing") after being previously exposed to trout cues paired with hellbender secretions (a chemical alarm substance).
Cruz, J., Sutherland, D. R., Anderson, D. P., Glen, A. S., Paul, J., & Leung, L. K. P. (2013). Antipredator responses of koomal (Trichosurus vulpecula hypoleucus) against introduced and native predators. Behavioral Ecology and Sociobiology, 67(8), 1329-1338.	mammals	Trichosurus	vulpecula	Felis	catus	-1	n	n	n	n	n	n	n	n	n	predator	Defense	Defense	displacement	proximityToTreesOrDenseCover	y	n	y	n	n	n	x	x	n	n	n	We analyzed microhabitat selection of an Australian marsupial (koomal, Trichosurus vulpecula hypoleucus) when faced with spatiotemporal differences in the activity/density levels of one native (chuditch, Dasyurus geoffroii) and two introduced predators (red fox, Vulpes vulpes; feral cat, Felis catus). Koomal remained close to escape trees regardless of which predator was present or of their activ…
Cruz, J., Sutherland, D. R., Anderson, D. P., Glen, A. S., Paul, J., & Leung, L. K. P. (2013). Antipredator responses of koomal (Trichosurus vulpecula hypoleucus) against introduced and native predators. Behavioral Ecology and Sociobiology, 67(8), 1329-1338.	mammals	Trichosurus	vulpecula	Vulpes	vulpes	-1	n	n	n	y	n	y	y	n	y	predator	Defense	Defense	displacement	proximityToTreesOrDenseCover	y	n	y	n	n	n	x	x	n	n	n	We analyzed microhabitat selection of an Australian marsupial (koomal, Trichosurus vulpecula hypoleucus) when faced with spatiotemporal differences in the activity/density levels of one native (chuditch, Dasyurus geoffroii) and two introduced predators (red fox, Vulpes vulpes; feral cat, Felis catus). Koomal remained close to escape trees regardless of which predator was present or of their activ…
Cunningham, H. R., & Rissler, L. J. (2013). Investigating behavioral shifts in aggression between a naturalized and native salamander species of the genus Plethodon. Herpetological Conservation and Biology, 8(2), 276-287.	amphibians	Plethodon	glutinosus	Plethodon	montanus	0	n	n	y	n	n	n	n	n	n	competitor	Competition	Other	aggression	passiveaggressivebehaviour	y	y	y	n	n	n	x	x	n	n	n	Overt aggression was not observed, but more passive aggressive behavior was exhibited by P. glutinosus to heterospecifics [...] than those from naturally naïve/allopatric areas.
D'Amore, A., Kirby, E., & McNicholas, M. (2009). Invasive species shifts ontogenetic resource partitioning and microhabitat use of a threatened native amphibian. Aquatic Conservation: Marine and Freshwater Ecosystems, 19(5), 534-541.	amphibians	Rana	draytonii	Rhinella	marina	-1	n	n	n	y	y	y	y	y	y	predator	Defense	Defense	displacement	presence/absence, hiding	y	y	y	n	n	n	x	x	n	n	n	There was a marked increase in the total number of adult California red-legged frogs seen in all of the ponds after the first year of bullfrog removal, suggesting that these adults were in the ponds, but hiding when invaders were present. California red-legged frogs used willows significantly more as cover, and were found on bare shores half as often when adult bullfrogs were present.
Davis, N. E., O'DOWD, D. J., Green, P. T., & Nally, R. M. (2008). Effects of an alien ant invasion on abundance, behavior, and reproductive success of endemic island birds. Conservation biology, 22(5), 1165-1176.	birds	Turdus	poliocephalus	Anoplolepis	gracilipes	1	n	n	n	y	y	y	y	y	y	predator	Defense	Defense	displacement	nestSubstrate	y	y	y	n	n	n	x	x	n	n	n	Point counts and direct behavioral observations showed that ant invasion altered abundances and behaviors of the bird species we examined: the Island Thrush (Turdus poliocephalus erythropleurus), Emerald Dove (Chalcophaps indica natalis), and Christmas Island White-eye (Zosterops natalis). The thrush, which frequents the forest floor, altered its foraging and reproductive behaviors in ant-invaded…
Davis, N. E., O'DOWD, D. J., Green, P. T., & Nally, R. M. (2008). Effects of an alien ant invasion on abundance, behavior, and reproductive success of endemic island birds. Conservation biology, 22(5), 1165-1176.	birds	Turdus	poliocephalus	Anoplolepis	gracilipes	1	n	n	n	y	y	y	y	y	y	predator	Defense	Defense	movementIntensity	shakingFrequency	y	y	y	n	n	n	x	x	n	n	n	Point counts and direct behavioral observations showed that ant invasion altered abundances and behaviors of the bird species we examined: the Island Thrush (Turdus poliocephalus erythropleurus), Emerald Dove (Chalcophaps indica natalis), and Christmas Island White-eye (Zosterops natalis). The thrush, which frequents the forest floor, altered its foraging and reproductive behaviors in ant-invaded…
Davis, N. E., O'DOWD, D. J., Green, P. T., & Nally, R. M. (2008). Effects of an alien ant invasion on abundance, behavior, and reproductive success of endemic island birds. Conservation biology, 22(5), 1165-1176.	birds	Turdus	poliocephalus	Anoplolepis	gracilipes	1	n	n	n	y	y	y	y	y	y	predator	Defense	Defense	movementIntensity	footStamping	y	y	y	n	n	n	x	x	n	n	n	Point counts and direct behavioral observations showed that ant invasion altered abundances and behaviors of the bird species we examined: the Island Thrush (Turdus poliocephalus erythropleurus), Emerald Dove (Chalcophaps indica natalis), and Christmas Island White-eye (Zosterops natalis). The thrush, which frequents the forest floor, altered its foraging and reproductive behaviors in ant-invaded…
Davis, N. E., O'DOWD, D. J., Green, P. T., & Nally, R. M. (2008). Effects of an alien ant invasion on abundance, behavior, and reproductive success of endemic island birds. Conservation biology, 22(5), 1165-1176.	birds	Turdus	poliocephalus	Anoplolepis	gracilipes	1	n	n	n	y	y	y	y	y	y	predator	Defense	Defense	movementIntensity	billWiping	y	y	y	n	n	n	x	x	n	n	n	Point counts and direct behavioral observations showed that ant invasion altered abundances and behaviors of the bird species we examined: the Island Thrush (Turdus poliocephalus erythropleurus), Emerald Dove (Chalcophaps indica natalis), and Christmas Island White-eye (Zosterops natalis). The thrush, which frequents the forest floor, altered its foraging and reproductive behaviors in ant-invaded…
Davis, N. E., O'DOWD, D. J., Green, P. T., & Nally, R. M. (2008). Effects of an alien ant invasion on abundance, behavior, and reproductive success of endemic island birds. Conservation biology, 22(5), 1165-1176.	birds	Turdus	poliocephalus	Anoplolepis	gracilipes	1	n	n	n	y	y	y	y	y	y	predator	Defense	Defense	movementIntensity	legPecking	y	y	y	n	n	n	x	x	n	n	n	Point counts and direct behavioral observations showed that ant invasion altered abundances and behaviors of the bird species we examined: the Island Thrush (Turdus poliocephalus erythropleurus), Emerald Dove (Chalcophaps indica natalis), and Christmas Island White-eye (Zosterops natalis). The thrush, which frequents the forest floor, altered its foraging and reproductive behaviors in ant-invaded…
Davis, N. E., O'DOWD, D. J., Green, P. T., & Nally, R. M. (2008). Effects of an alien ant invasion on abundance, behavior, and reproductive success of endemic island birds. Conservation biology, 22(5), 1165-1176.	birds	Turdus	poliocephalus	Anoplolepis	gracilipes	1	n	n	n	y	y	y	y	y	y	predator	Defense	Defense	displacement	foragingLocation	y	y	y	n	n	n	x	x	n	n	n	Point counts and direct behavioral observations showed that ant invasion altered abundances and behaviors of the bird species we examined: the Island Thrush (Turdus poliocephalus erythropleurus), Emerald Dove (Chalcophaps indica natalis), and Christmas Island White-eye (Zosterops natalis). The thrush, which frequents the forest floor, altered its foraging and reproductive behaviors in ant-invaded…
Davis, N. E., O'DOWD, D. J., Green, P. T., & Nally, R. M. (2008). Effects of an alien ant invasion on abundance, behavior, and reproductive success of endemic island birds. Conservation biology, 22(5), 1165-1176.	birds	Turdus	poliocephalus	Anoplolepis	gracilipes	1	n	n	n	y	y	y	y	y	y	predator	Defense	Defense	movementIntensity	perchingTimes	y	y	y	n	n	n	x	x	n	n	n	Point counts and direct behavioral observations showed that ant invasion altered abundances and behaviors of the bird species we examined: the Island Thrush (Turdus poliocephalus erythropleurus), Emerald Dove (Chalcophaps indica natalis), and Christmas Island White-eye (Zosterops natalis). The thrush, which frequents the forest floor, altered its foraging and reproductive behaviors in ant-invaded…
Davis, N. E., O'DOWD, D. J., Green, P. T., & Nally, R. M. (2008). Effects of an alien ant invasion on abundance, behavior, and reproductive success of endemic island birds. Conservation biology, 22(5), 1165-1176.	birds	Turdus	poliocephalus	Anoplolepis	gracilipes	1	n	n	n	y	y	y	y	y	y	predator	Defense	Defense	reproductiveActivity	frequencyOfReproductiveBehaviours	y	y	y	n	n	n	x	x	n	n	n	Point counts and direct behavioral observations showed that ant invasion altered abundances and behaviors of the bird species we examined: the Island Thrush (Turdus poliocephalus erythropleurus), Emerald Dove (Chalcophaps indica natalis), and Christmas Island White-eye (Zosterops natalis). The thrush, which frequents the forest floor, altered its foraging and reproductive behaviors in ant-invaded…
Dutra, H. P., Barnett, K., Reinhardt, J. R., Marquis, R. J., & Orrock, J. L. (2011). Invasive plant species alters consumer behavior by providing refuge from predation. Oecologia, 166(3), 649-657.	mammals	Peromyscus	leucopus	Lonicera	maackii	1	n	y	n	y	y	n	y	y	n	indirect	Defense	Defense	feedingIntensity	proportionOfPlatesWithPawPrints(foragingActivity)	y	y	y	n	n	n	x	x	n	n	n	Using tracking plates to quantify mammalian foraging activity, we found that removal of honeysuckle cover, rather than changes in the fruit resources it provides, reduced the activity of important seed consumers, mice in the genus Peromyscus
Dutra, H. P., Barnett, K., Reinhardt, J. R., Marquis, R. J., & Orrock, J. L. (2011). Invasive plant species alters consumer behavior by providing refuge from predation. Oecologia, 166(3), 649-657.	mammals	Procyon	lotor	Lonicera	maackii	1	n	y	n	y	y	n	y	y	n	indirect	Defense	Defense	feedingIntensity	proportionOfPlatesWithPawPrints(foragingActivity)	y	y	y	n	n	n	x	x	n	n	n	Using tracking plates to quantify mammalian foraging activity, we found that removal of honeysuckle cover, rather than changes in the fruit resources it provides, reduced the activity of important seed consumers, mice in the genus Peromyscus. Two mesopredators, Procyon lotor and Didelphis virginiana, were also affected.
Farias, A. A., & Kittlein, M. J. (2008). Small‐scale spatial variability in the diet of pampas foxes (Pseudalopex gymnocercus) and human‐induced changes in prey base. Ecological Research, 23(3), 543-550.	mammals	Pseudalopex	gymnocercus	several introduced	ungulates and hares	0	n	y	n	n	n	n	n	n	n	prey	Feeding	Feeding	displacement	scats	y	y	n	n	n	n	x	n	n	n	n	We quantified variability in the diet of a ubiquitous South American canid species (i.e., the pampas fox, Pseudalopex gymnocercus) over a relatively small area of grasslands in Argentina, comparing its diet at three close sampling sites varying in human disturbance. We found that small-scale dietary differentiation was influenced by human-induced habitat modifications, both directly by local subs…
Farias, A. A., & Kittlein, M. J. (2008). Small‐scale spatial variability in the diet of pampas foxes (Pseudalopex gymnocercus) and human‐induced changes in prey base. Ecological Research, 23(3), 543-550.	mammals	Pseudalopex	gymnocercus	several introduced	ungulates and hares	0	n	y	n	n	n	n	n	n	n	prey	Feeding	Feeding	feedingIntensity	directObservationOfFeedingOnCarcasses	n	n	n	y	y	y	y	y	n	n	n	We quantified variability in the diet of a ubiquitous South American canid species (i.e., the pampas fox, Pseudalopex gymnocercus) over a relatively small area of grasslands in Argentina, comparing its diet at three close sampling sites varying in human disturbance. We found that small-scale dietary differentiation was influenced by human-induced habitat modifications, both directly by local subs…
Fey, K., Banks, P. B., & Korpimäki, E. (2006, January). Different microhabitat preferences of field and bank voles under manipulated predation risk from an alien predator. In Annales Zoologici Fennici (pp. 9-16). Finnish Zoological and Botanical Publishing Board.	mammals	Clethrionomys	glareolus	Neovison	vison	NA	y	y	y	y	y	y	y	y	y	predator	Defense	Defense	displacement	capturingSite	y	n	y	n	n	n	x	x	n	n	n	Bank voles (Clethrionomys glareolus), however, avoided juniper in the presence of mink and were significantly more often captured in juniper in removal areas.
Fey, K., Banks, P. B., & Korpimäki, E. (2006, January). Different microhabitat preferences of field and bank voles under manipulated predation risk from an alien predator. In Annales Zoologici Fennici (pp. 9-16). Finnish Zoological and Botanical Publishing Board.	mammals	Microtus	agrestis	Neovison	vison	NA	y	y	y	y	y	y	y	y	y	predator	Defense	Defense	displacement	capturingSite	y	y	y	n	n	n	x	x	n	n	n	Field voles (Microtus agrestis) responded to the presence of mink with a microhabitat shift from open grassy habitats to juniper bushes.
Greenlees, M. J., Phillips, B. L., & Shine, R. (2010). Adjusting to a toxic invader: native Australian frogs learn not to prey on cane toads. Behavioral Ecology, 21(5), 966-971.	amphibians	Limnodynastes	convexiusculus	Rhinella	marina	0	n	n	n	y	y	y	y	y	y	prey	Feeding	Feeding	feedingIntensity	percentageOfFrogsAtackingToads	y	y	y	n	n	n	x	x	n	n	n	The frogs exhibited rapid avoidance learning: toad-exposed frogs were less likely to attack subsequently encountered cane toads (and hence more likely to survive).
Hoffmann, F., Daniel, F., Fortier, A., & Hoffmann-Tsay, S. S. (2011). Efficient avian pollination of Strelitzia reginae outside of South Africa. South African Journal of Botany, 77(2), 503-505.	birds	Geothlypis	trichas	Strelitzia	reginae	NA	y	y	y	y	y	y	y	y	y	mutualist	Feeding	Feeding	newFood	feedingOnNectar	n	n	n	y	y	y	y	y	y	y	y	We found that a member of the New World warblers, Geothlypis trichas, efficiently carried out pollination of S. reginae in southern California, thereby supplementing its typical diet of insects with the energy-rich nectar of S. reginae.
Hudgens, B. R., & Garcelon, D. K. (2011). Induced changes in island fox (Urocyon littoralis) activity do not mitigate the extinction threat posed by a novel predator. Oecologia, 165(3), 699-705.	mammals	Urocyon	littoralis	Aquila	chrysaetos	-1	n	y	n	y	y	y	y	y	y	predator	Defense	Defense	temporalActivity	diurnalActivity	y	y	y	n	n	n	x	x	n	n	n	We examine the response of island foxes (Urocyon littoralis) to invasion by golden eagles (Aquila chrysaetos). Foxes reduced daytime activity and increased night time activity relative to eagle-naïve foxes
Huyser, O., Ryan, P. G., & Cooper, J. (2000). Changes in population size, habitat use and breedingbiology of lesser sheathbills (Chionis minor) at Marion Island: impacts of cats, mice and climate change?. Biological Conservation, 92(3), 299-310.	birds	Chionis	minor	Mus	musculus	-1	n	y	n	n	y	n	n	y	n	indirect	Feeding	Feeding	displacement	presenceInHabitatType	y	y	y	n	n	n	x	x	n	n	n	The sub-Antarctic Prince Edward Islands, comprising Marion and Prince Edward Islands, support an endemic form of lesser sheathbill (Chionis minor). Marked differences have developed over the last 20 years in winter habitat use and population trends of sheathbills between the two islands. Currently birds at Marion forage almost exclusively along the coastline and in penguin colonies during winter,…
Huyser, O., Ryan, P. G., & Cooper, J. (2000). Changes in population size, habitat use and breedingbiology of lesser sheathbills (Chionis minor) at Marion Island: impacts of cats, mice and climate change?. Biological Conservation, 92(3), 299-310.	birds	Chionis	minor	Mus	musculus	-1	n	y	n	n	y	n	n	y	n	indirect	Feeding	Feeding	feedingIntensity	ProportionBreedingInPenguinColoniesToStealTheirFood	y	y	y	n	n	n	x	x	n	n	n	The sub-Antarctic Prince Edward Islands, comprising Marion and Prince Edward Islands, support an endemic form of lesser sheathbill (Chionis minor). Marked differences have developed over the last 20 years in winter habitat use and population trends of sheathbills between the two islands. Currently birds at Marion forage almost exclusively along the coastline and in penguin colonies during winter,…
Inglis, I. R., Isaacson, A. J., Smith, G. C., Haynes, P. J., & Thearle, R. J. P. (1997). The effect on the woodpigeon (Columba palumbus) of the introduction of oilseed rape into Britain. Agriculture, Ecosystems & Environment, 61(2-3), 113-121.	birds	Columba	palumbus	Brassica	napus	NA	n	n	n	n	n	n	n	n	n	prey	Feeding	Feeding	newFood	feedingIntensity	n	n	n	y	y	y	y	y	n	n	n	Oilseed rape is the preferred winter food of woodpigeons and they forage more efficiently on oilseed rape fields than pastures, the main alternative source of food in winter.
Koenig, W. D., Walters, E. L., & Liebhold, A. M. (2011). Effects of gypsy moth outbreaks on North American woodpeckers. The Condor, 113(2), 352-361.	birds	Colaptes	auratus	Lymantria	dispar	1	n	y	n	y	y	y	y	y	y	prey	Feeding	Feeding	newFood	populationDynamics(feedingOnInvader)	n	n	n	y	y	y	y	y	n	n	n	We examined the effects of the introduced gypsy moth (Lymantria dispar) on seven species of North American woodpeckers by matching spatially explicit data on gypsy moth outbreaks with data on breeding and wintering populations. In general, we detected modest effects during outbreaks: during the breeding season one species, the Red-headed Woodpecker (Melanerpes erythrocephalus), increased over pre…
Koenig, W. D., Walters, E. L., & Liebhold, A. M. (2011). Effects of gypsy moth outbreaks on North American woodpeckers. The Condor, 113(2), 352-361.	birds	Melanerpes	erythrocephalus	Lymantria	dispar	1	n	y	n	y	y	y	y	y	y	prey	Feeding	Feeding	newFood	populationDynamics(feedingOnInvader)	n	n	n	y	y	y	y	y	n	n	n	We examined the effects of the introduced gypsy moth (Lymantria dispar) on seven species of North American woodpeckers by matching spatially explicit data on gypsy moth outbreaks with data on breeding and wintering populations. In general, we detected modest effects during outbreaks: during the breeding season one species, the Red-headed Woodpecker (Melanerpes erythrocephalus), increased over pre…
Koenig, W. D., Walters, E. L., & Liebhold, A. M. (2011). Effects of gypsy moth outbreaks on North American woodpeckers. The Condor, 113(2), 352-361.	birds	Sphyrapicus	varius	Lymantria	dispar	1	n	y	n	y	y	y	y	y	y	prey	Feeding	Feeding	newFood	populationDynamics(feedingOnInvader)	n	n	n	y	y	y	y	y	n	n	n	We examined the effects of the introduced gypsy moth (Lymantria dispar) on seven species of North American woodpeckers by matching spatially explicit data on gypsy moth outbreaks with data on breeding and wintering populations. In general, we detected modest effects during outbreaks: during the breeding season one species, the Red-headed Woodpecker (Melanerpes erythrocephalus), increased over pre…
Levin, E., Barnea, A., Yovel, Y., & Yom-Tov, Y. (2006). Have introduced fish initiated piscivory among the long-fingered bat?. Mammalian Biology, 71(3), 139-143.	mammals	Myotis	capaccinii	Gambusia	affinis	-1	n	n	n	y	y	y	y	y	y	prey	Feeding	Feeding	newFood	faeces	n	n	n	y	y	y	y	y	y	y	y	It appears that the consumption of G. affinis reflects a change in the diet of these bats from insectivory to semi-piscivory.
Llewelyn, J., Webb, J. K., Schwarzkopf, L., Alford, R., & Shine, R. (2010). Behavioural responses of carnivorous marsupials (Planigale maculata) to toxic invasive cane toads (Bufo marinus). Austral Ecology, 35(5), 560-567.	mammals	Planigale	maculata	Rhinella	marina	NA	n	n	n	y	y	y	y	y	y	prey	Feeding	Feeding	feedingIntensity	proportionOfPredatorsAttackingAndConsumingPrey	y	n	y	n	n	n	x	x	n	n	n	Most Queensland planigales seized (21 of 22) and partially consumed (11 of 22) the first toad they were offered, but were likely to ignore toads in subsequent trials.
Lockwood, J. L., & Gilroy, J. J. (2004). The portability of foodweb dynamics: reassembling an Australian eucalypt–psyllid–bird association within California. Global Ecology and Biogeography, 13(5), 445-450.	birds	Dendroica	coronata	Glycaspis	brimblecombei	1	n	n	n	n	n	n	n	n	n	prey	Feeding	Feeding	newFood	leafGleaning	n	n	y	y	y	n	y	x	n	n	n	Californian birds actively switched to gleaning lerp psyllids within the infested grove, and both yellow-rumped warblers and ruby-crowned kinglets decreased their use of all other foraging manoeuvres, indicating possible specialization on lerps within the infested grove.
Lockwood, J. L., & Gilroy, J. J. (2004). The portability of foodweb dynamics: reassembling an Australian eucalypt–psyllid–bird association within California. Global Ecology and Biogeography, 13(5), 445-450.	birds	Dendroica	townsendi	Glycaspis	brimblecombei	1	n	n	n	n	n	n	n	n	n	prey	Feeding	Feeding	newFood	leafGleaning	n	n	y	y	y	n	y	x	n	n	n	Californian birds actively switched to gleaning lerp psyllids within the infested grove, and both yellow-rumped warblers and ruby-crowned kinglets decreased their use of all other foraging manoeuvres, indicating possible specialization on lerps within the infested grove.
Lockwood, J. L., & Gilroy, J. J. (2004). The portability of foodweb dynamics: reassembling an Australian eucalypt–psyllid–bird association within California. Global Ecology and Biogeography, 13(5), 445-450.	birds	Regulus	carendula	Glycaspis	brimblecombei	1	n	n	n	n	n	n	n	n	n	prey	Feeding	Feeding	movementPattern	leafGleaning	n	n	y	y	y	n	y	x	n	n	n	Californian birds actively switched to gleaning lerp psyllids within the infested grove, and both yellow-rumped warblers and ruby-crowned kinglets decreased their use of all other foraging manoeuvres, indicating possible specialization on lerps within the infested grove.
Massaro, M., Starling-Windhof, A., Briskie, J. V., & Martin, T. E. (2008). Introduced mammalian predators induce behavioural changes in parental care in an endemic New Zealand bird. PLoS One, 3(6), e2331.	birds	Anthornis	melanura	several mammalian	predators	-1	y	n	y	y	n	y	y	n	y	predator	Defense	Defense	reproductiveActivity	incubationVisits	y	y	y	n	n	n	x	x	n	n	n	We found that females spent more time on the nest per incubating bout with increased risk of predation, a strategy that minimised activity at the nest during incubation. Parental activity during the nestling period, measured as number of feeding visits/hr, also decreased with increasing nest predation risk across sites, and was lowest among the honeyeaters in Tasmania that evolved with native pre…
Massaro, M., Starling-Windhof, A., Briskie, J. V., & Martin, T. E. (2008). Introduced mammalian predators induce behavioural changes in parental care in an endemic New Zealand bird. PLoS One, 3(6), e2331.	birds	Anthornis	melanura	several mammalian	predators	-1	y	y	y	y	y	y	y	y	y	predator	Defense	Defense	reproductiveActivity	nestFeedingVisits	y	y	y	n	n	n	x	x	n	n	n	We found that females spent more time on the nest per incubating bout with increased risk of predation, a strategy that minimised activity at the nest during incubation. Parental activity during the nestling period, measured as number of feeding visits/hr, also decreased with increasing nest predation risk across sites, and was lowest among the honeyeaters in Tasmania that evolved with native pre…
Mattos, K. J., & Orrock, J. L. (2010). Behavioral consequences of plant invasion: an invasive plant alters rodent antipredator behavior. Behavioral Ecology, 21(3), 556-561.	mammals	Peromyscus	leucopus	Lonicera	maackii	1	n	n	n	y	y	y	y	y	y	indirect	Defense	Defense	feedingIntensity	giving-upDensitiesInForagingTrays	n	n	y	y	y	n	y	x	n	n	n	Our study provides evidence that invasive plants can have important effects on native animal behavior. Exotic L. maackii interacted with other indirect indicators of risk to alter the antipredator behavior of native P. leucopus: the foraging activity of P. leucopus in areas dominated by L. maackii depended on moon illumination, a well-known indirect cue of predation risk, in addition to the prese…
Mella, V. S., Cooper, C. E., & Davies, S. J. (2014). Behavioural responses of free‐ranging western grey kangaroos (M acropus fuliginosus) to olfactory cues of historical and recently introduced predators. Austral Ecology, 39(1), 115-121.	mammals	Macropus	fuliginosus	Vulpes	vulpes	1	n	n	n	y	y	y	y	y	y	predator	Defense	Defense	movementIntensity	frightAndFlightResponsesToFaecesOfPredator	y	n	y	n	n	n	x	x	n	n	n	Kangaroos then exhibited a clear anti-predator response to predator odours, modifying their space use by rapidly escaping, then avoiding fox and dingo odour sources.
Moseby, K. E., Cameron, A., & Crisp, H. A. (2012). Can predator avoidance training improve reintroduction outcomes for the greater bilby in arid Australia?. Animal Behaviour, 83(4), 1011-1021.	mammals	Macrotis	lagotis	Vulpes/Felis	vulpes/catus	-1	n	n	n	y	y	y	y	y	y	predator	Defense	Defense	displacement	movingAwayFromScentedBurrows	n	y	n	y	n	y	x	y	n	n	n	In the presence of predators, both trained and control bilbies appeared to be more predator-aware possibly because of control bilbies learning from trained conspecifics or cohabiting rabbits or through inadvertent contamination of control animals during training.
Namgail, T., Fox, J. L., & Bhatnagar, Y. V. (2007). Habitat shift and time budget of the Tibetan argali: the influence of livestock grazing. Ecological Research, 22(1), 25-31.	mammals	Ovis	ammon	introduced	grazers	-1	n	n	n	y	n	y	n	n	n	competitor	Competition	Other	displacement	grazingSite	n	n	n	y	y	y	n	n	n	n	n	Following the introduction of domestic sheep and goats, argalis continued to use the same catchment but shifted to steeper habitats, closer to cliffs, with lower vegetation cover, thus abandoning previously used plant communities with denser cover. Argalis’ active time spent foraging also decreased by 10% in response to the presence of livestock.
Nordby, J. C., Cohen, A. N., & Beissinger, S. R. (2009). Effects of a habitat-altering invader on nesting sparrows: An ecological trap?. Biological Invasions, 11(3), 565.	birds	Melospiza	melodia	Spartina	alterniflora	NA	n	n	n	y	y	y	y	y	y	other	Mating	Other	nestSite	nestPlant	n	n	n	y	y	y	y	y	n	n	n	Although song sparrows do not nest in native S. foliosa, they will nest in exotic Spartina which provides vegetation that is dense enough to support and conceal their nests.
Nunes, A. L., Orizaola, G., Laurila, A., & Rebelo, R. (2014). Rapid evolution of constitutive and inducible defenses against an invasive predator. Ecology, 95(6), 1520-1530.	amphibians	Pelophylax	perezi	Procambarus	clarkii	NA	y	n	n	y	y	n	y	y	n	predator	Defense	Defense	movementIntensity	percentageOfTimeSpentActively	y	y	y	n	n	n	x	x	n	n	n	Tadpoles from non-invaded populations responded to the presence of P. clarkii with behavioral plasticity (reduced activity), whereas long-term invaded populations showed canalized antipredator behavior (constant low activity level)
Ortega, Yvette K.; Greenwood, Leigh F.; Callaway, Ragan M.; Pearson, Dean E. 2014. Different responses of congeneric consumers to an exotic food resource: Who gets the novel resource prize? Biological Invasions. 16: 1757-1767. https://doi.org/10.1007/s10530-013-0625-6.	birds	Poecile	atricapillus	Urophora	affinis/quadrifasciata	0	n	n	n	y	n	y	y	n	y	prey	Feeding	Feeding	newFood	proportionForagingEvents	y	y	y	n	n	n	x	x	n	n	n	Black-capped chickadees frequently shifted from their typical foraging microhabitat and foraging technique to exploit Urophora larvae, whereas mountain chickadees rarely did so.
Ortega, Yvette K.; Greenwood, Leigh F.; Callaway, Ragan M.; Pearson, Dean E. 2014. Different responses of congeneric consumers to an exotic food resource: Who gets the novel resource prize? Biological Invasions. 16: 1757-1767. https://doi.org/10.1007/s10530-013-0625-6.	birds	Poecile	atricapillus	Urophora	affinis/quadrifasciata	0	n	n	n	y	n	y	y	n	y	prey	Defense	Defense	movementPattern	hoveringBehaviourDetected	n	n	n	y	y	y	y	y	y	y	y	Black-capped chickadees frequently shifted from their typical foraging microhabitat and foraging technique to exploit Urophora larvae, whereas mountain chickadees rarely did so.
Ortega, Yvette K.; Greenwood, Leigh F.; Callaway, Ragan M.; Pearson, Dean E. 2014. Different responses of congeneric consumers to an exotic food resource: Who gets the novel resource prize? Biological Invasions. 16: 1757-1767. https://doi.org/10.1007/s10530-013-0625-6.	birds	Poecile	gambeli	Urophora	affinis/quadrifasciata	0	n	n	n	y	n	y	y	n	y	prey	Feeding	Feeding	newFood	proportionForagingEvents	y	y	y	n	n	n	x	x	n	n	n	Black-capped chickadees frequently shifted from their typical foraging microhabitat and foraging technique to exploit Urophora larvae, whereas mountain chickadees rarely did so.
Ortega, Yvette K.; Greenwood, Leigh F.; Callaway, Ragan M.; Pearson, Dean E. 2014. Different responses of congeneric consumers to an exotic food resource: Who gets the novel resource prize? Biological Invasions. 16: 1757-1767. https://doi.org/10.1007/s10530-013-0625-6.	birds	Poecile	gambeli	Urophora	affinis/quadrifasciata	0	n	n	n	y	n	y	y	n	y	prey	Defense	Defense	movementPattern	hoveringBehaviourDetected	n	n	n	y	y	y	y	y	y	y	y	Black-capped chickadees frequently shifted from their typical foraging microhabitat and foraging technique to exploit Urophora larvae, whereas mountain chickadees rarely did so.
Parker, J. D., Caudill, C. C., & Hay, M. E. (2007). Beaver herbivory on aquatic plants. Oecologia, 151(4), 616-625.	mammals	Castor	canadensis	Myriophyllum	aquaticum	NA	n	n	n	n	y	n	n	y	n	prey	Feeding	Feeding	newFood	percentFoliageAfterPreyChoiceTest	n	n	n	y	y	y	y	y	n	n	n	Beaver herbivory also reduced the abundance of the invasive aquatic plant Myriophyllum aquaticum by nearly 90%, consistent with recent evi- dence that native generalist herbivores provide biotic resistance against exotic plant invasions
Pease, K. M., & Wayne, R. K. (2014). Divergent responses of exposed and naive Pacific tree frog tadpoles to invasive predatory crayfish. Oecologia, 174(1), 241-252.	amphibians	Pseudacris	regilla	Procambarus	clarkii	NA	y	y	y	n	y	y	n	n	n	predator	Defense	Defense	movementIntensity	percentageOfTimeSwimming	y	y	y	n	n	n	x	x	n	n	n	Tadpoles from streams with and without crayfish were less active after exposure to crayfish chemical cues.
Polo‐Cavia, N., & Gomez‐Mestre, I. (2014). Learned recognition of introduced predators determines survival of tadpole prey. Functional Ecology, 28(2), 432-439.	amphibians	Pelobates	cultripes	Procambarus	clarkii	-1	y	y	y	n	y	n	n	y	n	predator	Defense	Defense	movementIntensity	swimmingActivity	y	y	y	n	n	n	x	x	n	n	n	Spadefoot toad tadpoles were capable of innately recognising water-borne cues from native dragonflies and adaptively reduced their activity level
Pujol‐Buxó, E., San Sebastián, O., Garriga, N., & Llorente, G. A. (2013). How does the invasive/native nature of species influence tadpoles’ plastic responses to predators?. Oikos, 122(1), 19-29.	amphibians	Discoglossus	pictus	Anax	sp.	NA	n	n	n	n	y	n	n	y	n	predator	Defense	Defense	movementIntensity	proportionOfActiveIndividuals	y	y	y	n	n	n	x	x	n	n	n	We observed a more moderate reaction in Gambusia holbrooki tadpoles (p = 0.0099), in which activity levels dropped by approximately 30%.
Pujol‐Buxó, E., San Sebastián, O., Garriga, N., & Llorente, G. A. (2013). How does the invasive/native nature of species influence tadpoles’ plastic responses to predators?. Oikos, 122(1), 19-29.	amphibians	Pelodytes	punctatus	Gambusia	holbrooki	-1	n	n	n	n	y	n	n	y	n	predator	Defense	Defense	movementIntensity	prop.activity	y	y	y	n	n	n	x	x	n	n	n	Pelodytes punctatus larvae in chemical contact with Anax sp. had a noticeable behavioral response in comparison to the control (p < 0.0001), with approximately 54% lower general levels of activity.
Richman, S. E., & Lovvorn, J. R. (2004). Relative foraging value to lesser scaup ducks of native and exotic clams from San Francisco Bay. Ecological Applications, 14(4), 1217-1231.	birds	Aythya	affinis	Potamocobula	amurensis	-1	n	n	n	y	y	y	n	n	n	prey	Feeding	Feeding	newFood	feedingRate	n	n	n	y	y	y	y	y	n	n	n	In the field, a much higher percentage of P. amurensis were in the length range most commonly eaten by Lesser Scaup (<12 mm), and unlike M. balthica, almost all P. amurensis were in the top 5 cm of sediments where scaup intake rates are highest
Sarasola, J. H., & Negro, J. J. (2006). Role of exotic tree stands on the current distribution and social behaviour of Swainson's hawk, Buteo swainsoni in the Argentine Pampas. Journal of Biogeography, 33(6), 1096-1101.	birds	Buteo	swainsoni	Eucalyptus	viminalis	NA	n	y	n	n	y	y	n	y	n	other	Dispersal	Other	nestSite	roostSite	n	n	n	y	y	y	y	y	n	n	n	Swainson’s hawks exclusively used stands of exotic tree species for roosting. Eucalyptus viminalis was present in all 34 roosts surveyed, and in 59% of them it was the only species present. The remaining exotic tree species were the Siberian elm, Ulmus pumila, pines (Pinus spp.) and cypress (Cupressus spp.).
Sarasola, J. H., & Negro, J. J. (2006). Role of exotic tree stands on the current distribution and social behaviour of Swainson's hawk, Buteo swainsoni in the Argentine Pampas. Journal of Biogeography, 33(6), 1096-1101.	birds	Buteo	swainsoni	Pinus	spp.	NA	n	y	n	n	y	y	n	y	n	other	Dispersal	Other	nestSite	roostSite	n	n	n	y	y	y	y	y	n	n	n	Swainson’s hawks exclusively used stands of exotic tree species for roosting. Eucalyptus viminalis was present in all 34 roosts surveyed, and in 59% of them it was the only species present. The remaining exotic tree species were the Siberian elm, Ulmus pumila, pines (Pinus spp.) and cypress (Cupressus spp.).
Sarasola, J. H., & Negro, J. J. (2006). Role of exotic tree stands on the current distribution and social behaviour of Swainson's hawk, Buteo swainsoni in the Argentine Pampas. Journal of Biogeography, 33(6), 1096-1101.	birds	Buteo	swainsoni	Cupressus	spp.	NA	n	y	n	n	y	y	n	y	n	other	Dispersal	Other	nestSite	roostSite	n	n	n	y	y	y	y	y	n	n	n	Swainson’s hawks exclusively used stands of exotic tree species for roosting. Eucalyptus viminalis was present in all 34 roosts surveyed, and in 59% of them it was the only species present. The remaining exotic tree species were the Siberian elm, Ulmus pumila, pines (Pinus spp.) and cypress (Cupressus spp.).
Smith, G. R., Burgett, A. A., Temple, K. G., Sparks, K. A., & Winter, K. E. (2008). The ability of three species of tadpoles to differentiate among potential fish predators. Ethology, 114(7), 701-710.	amphibians	Rana	catesbeiana	Carassius	auratus	NA	n	n	n	n	n	n	n	n	n	predator	Defense	Defense	movementIntensity	proportionOfTimeSpentInVegetation	y	y	y	n	n	n	x	x	n	n	n	Bullfrogs decreased use of vegetation in the presence of some predator cues
Smith, G. R., Burgett, A. A., Temple, K. G., Sparks, K. A., & Winter, K. E. (2008). The ability of three species of tadpoles to differentiate among potential fish predators. Ethology, 114(7), 701-710.	amphibians	Rana	clamitans	Carassius	auratus	NA	n	n	n	n	n	n	n	n	n	predator	Defense	Defense	movementIntensity	proportionOfTimeSpentSwimming	y	y	y	n	n	n	x	x	n	n	n	For green frogs, activity decreased in larger tadpoles
St Clair, J. J., García-Peña, G. E., Woods, R. W., & Székely, T. (2010). Presence of mammalian predators decreases tolerance to human disturbance in a breeding shorebird. Behavioral Ecology, 21(6), 1285-1292.	birds	Charadrius	falklandicus	Felis	catus	NA	y	n	y	y	y	y	y	y	y	predator	Defense	Defense	movementIntensity	flushingDistance	y	y	y	n	n	n	x	x	n	n	n	our results also suggest that birds react to the presence of cats and other mammalian predators by increasing flushing distances
Webb, J. K., Brown, G. P., Child, T., Greenlees, M. J., Phillips, B. L., & Shine, R. (2008). A native dasyurid predator (common planigale, Planigale maculata) rapidly learns to avoid a toxic invader. Austral Ecology, 33(7), 821-829.	mammals	Planigale	maculata	Rhinella	marina	0	n	n	n	y	y	y	y	y	y	prey	Feeding	Feeding	feedingIntensity	proportionOfIndividualsAttacking	n	n	n	y	y	y	y	y	n	n	n	Most planigales showed one-trial learning and subsequently refused to attack cane toads for long time periods
Wlodarczyk, R., & Janiszewski, T. (2014). Can Expansion of Zebra Mussel, Dreissena polymorpha (Bivalvia) Influence the Numbers and Behaviour of Traditionally Herbivorous Mute Swan, Cygnus olor (Ayes)?. Acta Zoologica Bulgarica, 66(2), 235-238.	birds	Cygnus	olor	Dreissena	polymorpha	1	n	n	n	n	y	n	n	y	n	prey	Feeding	Feeding	newFood	observationsOfFeedingOnZebraMussels	n	n	n	y	y	y	y	y	n	n	n	This is the first observation of a traditionally herbivorous species feeding on mussels regularly and concentrating in areas rich in this type of food
Wlodarczyk, R., & Janiszewski, T. (2014). Can Expansion of Zebra Mussel, Dreissena polymorpha (Bivalvia) Influence the Numbers and Behaviour of Traditionally Herbivorous Mute Swan, Cygnus olor (Ayes)?. Acta Zoologica Bulgarica, 66(2), 235-238.	birds	Cygnus	olor	Dreissena	polymorpha	1	n	n	n	n	y	n	n	y	n	prey	Feeding	Feeding	newFood	faecesAnalyses	n	n	n	y	y	y	y	y	n	n	n	This is the first observation of a traditionally herbivorous species feeding on mussels regularly and concentrating in areas rich in this type of food
Wormington, A., & Leach, J. H. (1992). Concentrations of migrant diving ducks at Point Pelee National Park, Ontario, in response to invasion of Zebra Mussels, Dreissena polymorpha. Canadian field-naturalist. Ottawa ON, 106(3), 376-380.	birds	Aythya	affinis	Dreissena	polymorpha	1	n	n	n	n	n	n	n	n	n	prey	Feeding	Feeding	newFood	gizzardContent	n	n	n	y	y	y	y	y	n	n	n	Examination of gizzard contents of eight specimens and observations of feeding behaviour indicated that the ducks actively feed on Zebra Mussels.
Wormington, A., & Leach, J. H. (1992). Concentrations of migrant diving ducks at Point Pelee National Park, Ontario, in response to invasion of Zebra Mussels, Dreissena polymorpha. Canadian field-naturalist. Ottawa ON, 106(3), 376-380.	birds	Aythya	marila	Dreissena	polymorpha	1	n	n	n	n	n	n	n	n	n	prey	Feeding	Feeding	newFood	gizzardContent	n	n	n	y	y	y	y	y	n	n	n	Examination of gizzard contents of eight specimens and observations of feeding behaviour indicated that the ducks actively feed on Zebra Mussels.
Wormington, A., & Leach, J. H. (1992). Concentrations of migrant diving ducks at Point Pelee National Park, Ontario, in response to invasion of Zebra Mussels, Dreissena polymorpha. Canadian field-naturalist. Ottawa ON, 106(3), 376-380.	birds	Bucephala	albeola	Dreissena	polymorpha	0	n	n	n	n	n	n	n	n	n	prey	Feeding	Feeding	newFood	gizzardContent	n	n	n	y	y	y	y	y	n	n	n	Examination of gizzard contents of eight specimens and observations of feeding behaviour indicated that the ducks actively feed on Zebra Mussels.
Young, L., & Schlesinger, C. (2015). Habitat use and behaviour of birds in areas invaded by buffel grass (Cenchrus ciliaris L.) and in restored habitat. Wildlife Research, 41(5), 379-394.	birds	Lalage	tricolor	Cenchrus	ciliaris	NA	n	y	n	y	y	y	y	y	y	indirect	Feeding	Feeding	displacement	proportionOfTimeSpentInHabitat	y	y	y	n	n	n	x	x	n	n	n	However, of the three species examined individually only the behaviour of white-winged trillers (Lalage tricolor) was consistently correlated with ground vegetation cover. Our observations also suggest birds spent less time overall at sites with high buffel grass.
